# Supplementary material for: Spatio-temporal evolution and influencing factors of culture and tourism integration efficiency in Shandong Province, China under high-quality development
Source: PLoS One. 2022 Dec 30;17(12):e0277063. doi: 10.1371/journal.pone.0277063 (PMC9803299; doi:10.1371/journal.pone.0277063)
Supplement: S1 Data — (XLSX) [file pone.0277063.s001.xlsx]

## Sheet: Sheet1
city	year	Number of people working in the accommodation and catering industry	Discharge amount of "three wastes" in tourisml industry	Number of 4A-level and above tourist attractions, four-star and above hotels, and travel agencies	Energy consumption per unit of tourism industry income	Added value of cultural industry	Number of public libraries, art performance venues, cultural centers and museums	Number of people working in culture, sports and entertainment	Discharge amount of "three wastes" in cultural industry	Energy consumption per unit of cultural industry income	Revenue from tourism
Jinan	2009	34900	1846.92	330	6.72838	154.65	42	15000	1051.42	3.77996	272.85
Qingdao	2009	20800	3593.35	493	10.0765	369.5	46	10800	2714.67	7.61248	489.1
Zibo	2009	6800	2155.94	130	6.6291	61.23	44	4700	814.362	2.50401	162.1
Zaozhuang	2009	1400	843.764	64	3.7875	32.12	24	2000	598.272	2.68553	45.3
Dongying	2009	5500	273.411	80	1.65665	53.4	14	1100	428.031	2.59353	34.11
Yantai	2009	9100	1801.2	252	7.39345	144.1	38	6300	948.347	3.89271	273.69
Weifang	2009	6700	2834.23	174	7.01086	97.75	34	2700	1459.67	3.6107	189.8
Jining	2009	4700	2274.99	134	8.27033	37.11	41	5300	456.104	1.65809	185.1
Tai’an	2009	5200	1608.63	128	10.9637	63.54	20	1900	543.395	3.70353	188.1
Weihai	2009	6700	1050.07	144	10.8799	58	18	2100	322.979	3.34643	188.57
Rizhao	2009	2000	1623.5	119	11.7618	26	13	1000	415.054	3.00696	101.7
Linyi	2009	3800	2127.46	111	8.81055	95.8	40	3300	1118	4.63001	182.3
Dezhou	2009	3200	581.038	17	2.10904	46.2	35	1700	862.873	3.13203	31.11
Liaocheng	2009	2400	896.443	40	2.91576	44.1	32	2000	983.656	3.19943	40.19
Binzhou	2009	1200	518.536	55	2.49522	31.88	21	800	488.936	2.35278	33.81
Heze	2009	2000	472.348	55	2.85279	28.77	36	2800	497.6	3.0053	27.31
Jinan	2010	26900	2237.48	337	6.74429	197.23	42	16700	1316	3.97608	335.04
Qingdao	2010	20600	3907.34	500	9.84394	435	46	10600	2930.3	7.38245	580.04
Zibo	2010	6900	3091.55	131	8.52607	122	44	5000	1479.09	4.07914	255
Zaozhuang	2010	1500	1111.51	65	4.29795	35.46	24	2100	646.135	2.49845	61
Dongying	2010	6600	344.149	103	1.84066	78.11	14	1100	592.494	3.16891	45.37
Yantai	2010	9000	1938.7	252	7.29027	200	38	6200	1170.75	4.40247	331.19
Weifang	2010	6900	3666.21	183	7.63886	115	34	3300	1702.11	3.5465	247.7
Jining	2010	4000	3072.98	136	8.76948	55.4	41	4600	730.032	2.08332	233.2
Tai’an	2010	5700	1875.95	146	11.8494	82.06	20	2900	607.262	3.83576	253.5
Weihai	2010	6800	1216.26	146	10.2123	77.88	18	2100	456.932	3.83663	207.3
Rizhao	2010	2500	1792.65	122	11.5445	27.22	13	1500	398.01	2.56314	122.6
Linyi	2010	3000	3197.6	120	9.47142	105	40	3000	1411.89	4.18208	237.8
Dezhou	2010	3200	828.136	29	2.61582	53.1	35	2100	967.738	3.05678	45.44
Liaocheng	2010	2300	977.698	33	3.00665	51.92	32	2000	990.48	3.04596	51.25
Binzhou	2010	1200	685.575	56	2.7118	41.32	21	900	645.284	2.55243	43.9
Heze	2010	2400	672.874	60	2.8695	33.16	36	2700	608.799	2.59625	36.65
Jinan	2011	39400	2438.94	350	6.86354	215.76	42	16900	1310.33	3.71002	401.01
Qingdao	2011	22800	4246.64	501	9.51501	510	46	9500	3178.48	7.1217	681.39
Zibo	2011	7800	2672.97	134	7.36707	150	44	5600	1527.41	4.20975	262.5
Zaozhuang	2011	1500	936.187	68	4.49566	65.8	24	1800	810.328	3.89127	76.02
Dongying	2011	9500	425.013	108	1.95565	88.58	14	1100	662.344	3.0477	56.84
Yantai	2011	11900	2475.53	246	7.56676	245.3	38	6700	1508.69	4.6115	402.5
Weifang	2011	5900	4532.8	181	8.16022	118	34	2400	1696.93	3.05491	315.2
Jining	2011	4600	3493.77	139	9.09591	86.2	41	4700	1051.91	2.73862	286.3
Tai’an	2011	7600	3114.31	142	12.7391	96	20	2800	938.163	3.83755	318.68
Weihai	2011	10800	1282.26	153	11.0457	105.55	18	2200	535.013	4.60873	252.97
Rizhao	2011	2400	1829.66	122	11.0239	53.25	13	1500	676.592	4.07655	144
Linyi	2011	3000	3671.41	117	9.72065	110	40	2700	1379.38	3.65213	292.78
Dezhou	2011	2900	652.985	30	2.87285	59.68	35	1600	638.854	2.81068	61
Liaocheng	2011	2500	770.179	46	3.06645	65.42	32	2300	784.204	3.12229	64.25
Binzhou	2011	1700	729.377	61	2.8454	67.95	21	1200	883.759	3.44766	56.08
Heze	2011	2500	816.511	54	2.73325	49.08	36	3200	871.182	2.91626	46
Jinan	2012	41100	3140.97	359	7.46417	145.04	53	17000	932.02	2.11576	495.52
Qingdao	2012	26700	5676.32	503	9.79292	554.9	63	9300	3900.28	6.72886	807.58
Zibo	2012	8300	3170.58	134	7.62038	102.19	41	6500	1042.14	2.50475	310.9
Zaozhuang	2012	1500	1147.78	75	4.92563	77.6	30	1900	929.823	3.99028	95.79
Dongying	2012	13100	483.422	114	2.07523	110	19	1200	753.207	3.23336	70.6
Yantai	2012	12400	2888.74	251	7.96859	273.4	46	5900	1660.92	4.58164	475.51
Weifang	2012	8300	5001.03	190	8.37126	185	38	2600	2405.59	4.02674	384.6
Jining	2012	4000	4554.28	146	9.39978	117.01	43	6500	1557.27	3.21411	342.2
Tai’an	2012	8500	3543.14	155	13.3937	107.49	23	2600	982.767	3.71504	387.53
Weihai	2012	10500	1394.23	153	11.2354	93.51	17	2200	438.676	3.53506	297.2
Rizhao	2012	2400	2067.9	130	12.0873	63.7	13	1500	718.789	4.20146	183.26
Linyi	2012	4700	4319.31	126	10.4905	132.77	48	2700	1598.31	3.88188	358.8
Dezhou	2012	3400	851.305	30	3.37631	70.22	35	1600	699.166	2.77291	85.5
Liaocheng	2012	2400	884.884	49	3.37223	90	26	2300	963.693	3.67257	82.64
Binzhou	2012	1800	986.993	64	3.11807	89.7	29	2200	1257.22	3.97175	70.42
Heze	2012	2100	956.578	52	3.22535	71.49	39	3100	1045.65	3.5257	65.4
Jinan	2013	33700	3342.75	367	7.44838	370	52	17800	2097.53	5.21063	568.08
Qingdao	2013	25800	6007.78	502	9.96892	472.38	65	11800	3028.12	5.02467	937.2
Zibo	2013	8100	3312.47	132	7.49177	212.8	41	6400	2030.71	4.59283	347.117
Zaozhuang	2013	3300	1243.83	70	5.05684	64.06	29	1600	713.978	2.9027	111.6
Dongying	2013	9000	535.433	112	2.20911	117	20	1000	739.618	3.05154	84.7
Yantai	2013	12500	3103.52	256	8.22058	301.8	49	6400	1724.78	4.56859	543.05
Weifang	2013	14300	5205.82	192	8.28787	232	37	4000	2738.04	4.35907	441.1
Jining	2013	10200	4759.27	145	9.33366	135.5	46	6500	1642.59	3.22137	392.6
Tai’an	2013	8300	3685.35	177	13.2263	142	23	2100	1184.84	4.25226	441.68
Weihai	2013	7700	1394.01	150	10.7236	101.98	17	2000	438.661	3.37444	324.08
Rizhao	2013	3800	2137.48	136	11.9609	72.21	14	1300	734.639	4.11088	210.1
Linyi	2013	32300	4492.7	126	10.4738	111.5	48	3800	1211.95	2.82541	413.33
Dezhou	2013	7700	914.299	51	3.44769	87.5	36	2100	789.745	2.97802	101.3
Liaocheng	2013	6400	981.724	53	3.6027	108	34	3000	1049.35	3.85087	101.04
Binzhou	2013	4100	1050.31	63	3.17837	114.8	23	1900	1483.64	4.48969	81.27
Heze	2013	3300	1001.1	58	3.22958	82	41	3100	1045.74	3.37358	78.5
Jinan	2014	29971	4324.31	377	7.91611	201.793	56	16877	1248.8	2.24272	702
Qingdao	2014	28606	6513.96	518	9.66491	485.019	76	11757	2977.47	4.41774	1061.1
Zibo	2014	6971	3517.93	128	7.48862	144.669	48	6515	1303.29	2.77431	390.5
Zaozhuang	2014	3371	1480.22	71	5.03412	75.047	29	1533	871.949	2.96543	127.4
Dongying	2014	8300	545.461	127	2.29493	88.5066	19	1000	501.318	2.1092	96.3
Yantai	2014	11186	3295.52	263	8.28808	66	53	6654	354.241	0.890901	614
Weifang	2014	10000	5678.06	192	8.2227	190.512	39	3600	2165.64	3.13619	499.5
Jining	2014	8660	5190.8	155	9.18547	147.822	48	3823	1730.53	3.06229	443.4
Tai’an	2014	10868	4714.6	197	13.2196	92.7675	24	3207	873.85	2.45026	500.5
Weihai	2014	6763	1877.52	158	10.9874	99.0571	20	1931	484.503	2.83535	383.86
Rizhao	2014	3103	2299.42	135	11.7384	23.5329	14	1341	227.457	1.16115	237.9
Linyi	2014	8148	5728.66	121	10.541	119.231	54	3779	1454.2	2.6758	469.7
Dezhou	2014	7121	1160.06	56	3.7507	92.9397	38	2024	879.054	2.84214	122.65
Liaocheng	2014	4400	1212.75	62	3.64374	74.2339	35	2900	778.111	2.33785	115.7
Binzhou	2014	3463	1101.3	67	3.35314	65.5691	27	1224	773.14	2.35399	93.4
Heze	2014	3118	1247.53	65	3.58487	92.8875	42	2959	1176.44	3.38061	98.5
Jinan	2015	27761	4732.72	272	7.70609	218.54	64	16682	1308.98	2.0593	798.1
Qingdao	2015	22372	7286.65	524	9.97991	577.3	82	11357	3312.27	4.53654	1270
Zibo	2015	6602	3951.34	124	7.93616	172.26	59	7133	1514.15	3.04114	449.53
Zaozhuang	2015	2906	1728.62	73	5.24393	77.9	32	1605	882.433	2.67695	152.6
Dongying	2015	6956	688.45	130	2.67235	99.08	21	961	557.923	2.16569	122.26
Yantai	2015	11389	3362.31	271	7.56029	255.71	59	6527	1277.91	2.87343	672.8
Weifang	2015	10546	5886.71	200	7.86702	216.54	49	2802	2278.71	3.04527	559.4
Jining	2015	8693	5856.05	159	9.31365	150.93	57	3360	1673.02	2.66082	528.3
Tai’an	2015	6350	5213.74	232	13.0569	95.81	32	2366	857.855	2.14835	582.3
Weihai	2015	7264	2070.44	159	11.1891	105.64	22	2018	480.335	2.59585	455.35
Rizhao	2015	3268	2461.7	148	12.1098	37.46	20	1329	349.3	1.7183	264
Linyi	2015	6629	6403.56	122	9.99595	126.44	57	3762	1462.81	2.28345	553.5
Dezhou	2015	6731	1285.43	66	3.80317	99.62	45	1913	889.207	2.63087	144.01
Liaocheng	2015	4599	1413.02	63	3.93271	95.6	37	2785	946.637	2.63467	142.7
Binzhou	2015	3006	1323.88	68	5.92793	62.88	28	1871	716.398	3.20781	116.2
Heze	2015	3355	1389.02	70	3.78795	109.28	43	3060	1280.95	3.49323	118.5
Jinan	2016	26395	4540.36	392	7.84693	279.63	74	16020	1421.75	2.36307	906.85
Qingdao	2016	25311	7406.81	544	9.9254	603.5	93	11083	3106.98	4.16347	1438.7
Zibo	2016	6487	4088.68	124	7.60119	207.65	75	6894	1663.98	3.09348	510.23
Zaozhuang	2016	2979	1643.25	78	5.45829	84.11	36	1612	795.247	2.64152	173.8
Dongying	2016	11470	784.669	132	3.08699	108.59	25	1056	597.442	2.35041	142.62
Yantai	2016	11495	3140.76	282	8.50394	302.12	62	6341	1130.97	3.06223	839
Weifang	2016	8917	6612.92	203	8.28808	235.85	51	3107	2303.1	2.88651	677.2
Jining	2016	8062	5921.14	161	9.24583	177.47	58	3685	1750.79	2.73385	600.2
Tai’an	2016	6055	3988.96	238	13.1819	103.37	48	2362	623.245	2.05957	661.6
Weihai	2016	7223	2956.41	164	11.2828	133.53	22	2436	760.121	2.90091	519.35
Rizhao	2016	2928	2453.79	148	12.6999	47.56	21	1488	371.816	1.92439	313.87
Linyi	2016	6396	7264.74	125	9.96448	160.52	62	3674	1846.91	2.53326	631.4
Dezhou	2016	6648	1467.69	70	3.58668	117.91	45	2799	1136.05	2.77624	152.33
Liaocheng	2016	4485	1662.06	68	4.00767	91.54	38	2772	935.642	2.25608	162.61
Binzhou	2016	2620	1730.77	67	6.09325	64.68	33	1320	844.556	2.9733	132.55
Heze	2016	3198	1606.27	67	4.0604	118.74	46	3244	1408.11	3.55949	135.45
Jinan	2017	25484	4549.18	386	6.94283	304.28	77	15069	1342.91	1.95598	1039.1
Qingdao	2017	28223	7948.11	565	9.87902	540.18	113	11647	2617.77	3.25373	1640.1
Zibo	2017	5996	4083.98	128	7.74375	240	79	7069	1607.07	3.04722	609.9
Zaozhuang	2017	2524	1644.26	81	5.39627	88.77	37	1786	730.899	2.39873	199.7
Dongying	2017	11408	935.132	135	3.11196	122.05	27	1100	694.324	2.31059	164.38
Yantai	2017	11329	4236.65	290	8.62669	298.62	68	6692	1315.88	2.67939	961.45
Weifang	2017	8826	6752.26	212	8.39942	246.9	64	2869	2205.49	2.74351	755.9
Jining	2017	7679	6812.75	167	9.44453	177.45	73	3464	1756.9	2.43559	688.1
Tai’an	2017	6574	4122.17	263	12.8309	153.87	59	1994	837.209	2.60595	757.61
Weihai	2017	6910	2506.31	173	11.1975	144.21	22	2767	605.926	2.7071	596.5
Rizhao	2017	2545	2416.69	154	12.5342	54.4	26	2448	364.754	1.8918	360.43
Linyi	2017	6460	7681.2	128	9.73772	171.39	71	3619	1816.09	2.30232	724.9
Dezhou	2017	5884	1749.59	80	3.93763	135.9	47	3331	1273.81	2.86683	186.66
Liaocheng	2017	4198	1356.39	84	4.53657	96.43	38	2523	699.561	2.33974	186.97
Binzhou	2017	2602	1773.53	72	6.2759	72.83	34	1610	844.997	2.99015	152.86
Heze	2017	2682	1592.36	60	4.2326	128.57	47	3066	1313.71	3.49195	155.84
Jinan	2018	27012	4422.77	387	6.68411	328.09	78	14948	1312.56	1.73671	1129.6
Qingdao	2018	25396	8311.31	606	10.0636	532.7	124	12351	2371.29	2.87123	1867.1
Zibo	2018	6118	4373.02	128	7.8968	235.17	78	7178	1482.49	2.67708	693.7
Zaozhuang	2018	2056	1802.76	83	5.74648	93.03	37	1204	734.544	2.34143	228.32
Dongying	2018	5638	1022.32	150	3.31736	141.18	27	1229	737.817	2.39416	195.62
Yantai	2018	10511	4468.89	296	8.78718	322.5	68	6095	1332.39	2.61987	1081.68
Weifang	2018	7594	7506.25	213	8.96743	265.91	70	2962	2258.93	2.69865	883.6
Jining	2018	7156	7269.94	175	9.86147	195.2	73	3858	1817.48	2.46537	780.8
Tai’an	2018	4948	4519.98	286	13.7586	157.01	59	2855	837.216	2.54845	847.67
Weihai	2018	6535	2768.51	179	11.8323	152.94	22	3447	619.945	2.64957	682.99
Rizhao	2018	2242	2487.41	163	12.3962	61.66	26	1363	377.155	1.87959	406.66
Linyi	2018	5355	8031.86	134	9.82433	186.35	80	5623	1812.34	2.2168	825.86
Dezhou	2018	4993	1829.97	81	3.68215	149.62	47	2787	1303.44	2.62269	210.06
Liaocheng	2018	3781	1476.64	86	4.62808	100.86	41	1634	699.583	2.19263	212.89
Binzhou	2018	1804	1986.11	81	6.75239	73.93	36	1064	845.035	2.87295	173.76
Heze	2018	2277	1848.06	74	4.91237	73.71	47	2265	691.265	1.83746	197.06
Jinan	2019	25114	4725.02	385	6.61394	315.94	104	14201	1160.92	1.62502	1285.9
Qingdao	2019	27713	8899.53	635	10.0644	557.32	127	12483	2535.86	2.86778	1955.9
Zibo	2019	3294	6823.39	127	11.6033	258.69	83	3572	2269.11	3.85867	777.9
Zaozhuang	2019	1643	2747.76	83	8.54641	100.19	37	2254	1121.88	3.4894	245.39
Dongying	2019	3589	1530.6	149	4.78165	104.98	28	1669	781.152	2.44034	205.7
Yantai	2019	11074	4855.95	292	9.2466	293.87	69	5105	1242.51	2.36595	1148.5
Weifang	2019	7673	8436.5	226	10.4307	285.85	73	3511	2628.13	3.24935	917.6
Jining	2019	6824	9172.27	185	11.8954	224.48	81	5112	2358.12	3.05822	873.15
Tai’an	2019	4335	6623.33	294	19.2295	114.2	60	2711	834.769	2.42358	906.1
Weihai	2019	6778	3449.33	183	13.7068	129.4	21	2699	644.447	2.56088	692.6
Rizhao	2019	2598	3175	170	15.4166	58.48	0	1806	404.078	1.96205	459.5
Linyi	2019	5085	9244.09	137	10.6804	181.79	80	3862	1813.17	2.0949	926.82
Dezhou	2019	4223	2209.91	71	4.82385	129.95	47	3398	1266.16	2.76381	226.81
Liaocheng	2019	2444	2331.5	92	6.63175	72.31	41	1876	699.546	1.9898	241
Binzhou	2019	2103	2227.96	78	6.88802	73.71	36	1693	905.309	2.79887	181.4
Heze	2019	1884	1870.63	75	4.97226	155.15	49	2623	1313.72	3.49197	220.92
