# Supplementary material for: Spatio-temporal evolution and influencing factors of culture and tourism integration efficiency in Shandong Province, China under high-quality development
Source: PLoS One. 2022 Dec 30;17(12):e0277063. doi: 10.1371/journal.pone.0277063 (PMC9803299; doi:10.1371/journal.pone.0277063)
Supplement: S2 Data — (XLSX) [file pone.0277063.s002.xlsx]

## Sheet: data
id	city	year	information development level	human capital	economic development level	policy environment	openness degree	traffic condition
1	Jinan	2010	214.852	36318.5	73378.8	132.765	0.0955071	1.13348
2	Qingdao	2010	274.776	32305.1	64986.7	115.353	0.647515	1.46253
3	Zibo	2010	105.727	28793.2	63248.8	73.7363	0.15033	1.72986
4	Zaozhuang	2010	66.0164	24032.2	36478.7	57.8392	0.0429962	1.525
5	Dongying	2010	67.3974	28088.4	115859	78.266	0.218005	0.941325
6	Yantai	2010	175.791	29393.9	62547.9	66.4461	0.645897	1.06313
7	Weifang	2010	183.217	28980.3	33994.9	39.2332	0.244464	1.43641
8	Jining	2010	130.307	24661	31424.5	57.3457	0.11279	1.39513
9	Tai’an	2010	77.2726	24870.9	37314.1	40.5718	0.0498027	1.77265
10	Weihai	2010	81.7552	26786.7	69339.7	62.0944	0.459804	1.12398
11	Rizhao	2010	50.8911	31420.9	36570.8	41.0738	0.83908	1.21273
13	Linyi	2010	161.939	28321	23867.2	35.8775	0.127719	1.29806
14	Dezhou	2010	82.8016	19649.3	29740.9	26.271	0.075634	2.00213
15	Liaocheng	2010	87.8552	23076	27983.2	44.3848	0.143936	1.68549
16	Binzhou	2010	72.1994	25968	41355.1	107.455	0.210933	0.164867
17	Heze	2010	108.817	18996.8	14781	27.1146	0.0955479	1.63539
1	Jinan	2011	87.3	34969.5	68735.4	150.146	0.159802	1.517
2	Qingdao	2011	100.6	35696.9	75219.2	168.462	0.702881	1.46735
3	Zibo	2011	37.3	33029.1	71993.3	88.348	0.177116	1.75822
4	Zaozhuang	2011	25.2	31529.7	41614.8	76.0892	0.0439532	1.53451
5	Dongying	2011	23	32621.2	130236	109.046	0.245492	0.960682
6	Yantai	2011	60.5	28507.3	70341.8	136.983	0.594258	1.08643
7	Weifang	2011	72.3	27566.8	38686.2	42.1723	0.255764	1.46824
8	Jining	2011	46.2	23626.4	35635.8	80.3595	0.127531	1.45269
9	Tai’an	2011	31.4	33534.2	41790.9	53.6607	0.0508256	1.79428
10	Weihai	2011	30	28314.2	75364.2	100.225	0.515481	1.1321
11	Rizhao	2011	18.7	25631.9	43068.9	61.0451	1.10357	1.2451
13	Linyi	2011	59.5	29420.2	27455.8	45.7158	0.158532	1.31581
14	Dezhou	2011	31.2	21512.6	34814.8	34.0954	0.0884047	2.01014
15	Liaocheng	2011	31.6	23638.5	32831.4	55.7258	0.18942	1.71026
16	Binzhou	2011	26.4	28835.8	48205.3	60.358	0.236711	0.163837
17	Heze	2011	40.4	19873.3	18711.1	33.736	0.113192	1.6477
1	Jinan	2012	94.4	39762.3	87292.6	181.648	0.0967347	1.20039
2	Qingdao	2012	116.9	40207.2	82337.6	165.383	0.644594	1.46611
3	Zibo	2012	44.2	39528.5	77680.2	100.404	0.172314	1.77746
4	Zaozhuang	2012	28.9	32101.9	45146.3	96.4687	0.0427156	1.65068
5	Dongying	2012	26.5	29422	144778	139.747	0.263591	0.984391
6	Yantai	2012	72.4	32108.1	75633	116.088	0.581986	1.167
7	Weifang	2012	79.2	31361.1	43537.2	57.0404	0.239927	1.51544
8	Jining	2012	55.2	28246.9	39094.5	106.915	0.103134	1.55838
9	Tai’an	2012	39.2	37265	46067.2	65.7057	0.0545445	1.83046
10	Weihai	2012	33.6	31398.1	83569.6	146.374	0.471031	1.15387
11	Rizhao	2012	22.1	28512.8	47721.5	73.0515	1.20242	1.39972
13	Linyi	2012	70.1	32502.2	29757.9	53.2318	0.16833	1.40252
14	Dezhou	2012	36.6	25010.4	39612	48.8883	0.0783474	2.06888
15	Liaocheng	2012	38	26510	36427	107.42	0.167503	1.90133
16	Binzhou	2012	31.1	39315.6	52464.7	80.3811	0.203075	0.171346
17	Heze	2012	48.5	24677.5	21436.1	48.4799	0.114419	1.74378
1	Jinan	2013	112.544	50639.6	78463.1	192.071	0.118722	1.64565
2	Qingdao	2013	125.211	46105.4	89318.1	175.883	0.625708	1.47056
3	Zibo	2013	48.6117	43062.3	82768.8	131.416	0.152383	1.83164
4	Zaozhuang	2013	31.0735	32198.6	48161.8	169.642	0.0439524	1.75438
5	Dongying	2013	28.4393	41001.4	155892	165.006	0.260111	0.999083
6	Yantai	2013	74.051	35700	80320.9	129.6	0.564817	1.24684
7	Weifang	2013	85.1183	34315.7	47919.8	71.7394	0.235051	1.5631
8	Jining	2013	61.471	30870	42671.5	147.52	0.0960455	1.62611
9	Tai’an	2013	44.2611	41382.8	50117.6	74.1357	0.057252	1.84603
10	Weihai	2013	35.8306	34791.5	90878.6	163.894	0.432494	1.18082
11	Rizhao	2013	24.0116	31433.3	52628	91.6436	1.41613	1.52135
13	Linyi	2013	77.0274	54628.7	32845.9	68.0795	0.181285	1.48773
14	Dezhou	2013	40.5577	30570.9	43387.9	58.0258	0.0924584	2.08346
15	Liaocheng	2013	41.937	27650	40022.8	89.0176	0.168219	1.99545
16	Binzhou	2013	33.76	36824.7	56641.8	101.984	0.247245	0.173964
17	Heze	2013	55.3854	28501.2	24498.5	54.6063	0.0930605	1.77086
1	Jinan	2014	164.836	56546.2	84935.5	180	0.114449	1.66785
2	Qingdao	2014	181.501	51387.3	96085.7	163.176	0.590976	1.47202
3	Zibo	2014	63.4863	49866.3	87318.9	131.129	0.142639	1.85337
4	Zaozhuang	2014	38.5398	35393.7	51688.4	148.981	0.0467739	1.80559
5	Dongying	2014	34.7184	42358.7	163427	178.658	0.248468	1.03913
6	Yantai	2014	95.1651	41156.2	85715.8	133.372	0.565128	1.33212
7	Weifang	2014	111.847	39006.5	51764.2	83.3149	0.238925	1.59788
8	Jining	2014	77.9393	36220	46117.2	156.93	0.0885216	1.67963
9	Tai’an	2014	56.2489	44382.9	53790.1	101.492	0.0636865	1.86123
10	Weihai	2014	46.0321	39695.6	99328.6	165.232	0.382234	1.18082
11	Rizhao	2014	31.0815	36513.7	56152	99.9895	1.38701	1.53195
13	Linyi	2014	100.76	37458.7	34926.1	51.855	0.194362	1.55814
14	Dezhou	2014	49.7448	35454.7	45504.5	59.1155	0.0868724	2.11087
15	Liaocheng	2014	51.5551	30621.6	42394.4	68.2666	0.147014	2.04807
16	Binzhou	2014	39.005	36378.7	59295.4	169.229	0.203322	0.175121
17	Heze	2014	69.3383	31471.1	26335.8	68.3251	0.101915	1.87031
1	Jinan	2015	205.52	62456.6	87603	194.234	0.102168	1.7014
2	Qingdao	2015	229.76	55301.3	102232	180.012	0.485352	1.47238
3	Zibo	2015	73.56	62086.1	88975.4	161.588	0.118775	1.88035
4	Zaozhuang	2015	44.5	39607.5	52372.4	90.8149	0.0504836	1.83357
5	Dongying	2015	40.68	49951	163491	176.784	0.240609	1.04905
6	Yantai	2015	111.98	45813.1	91901.7	173.786	0.492635	1.38025
7	Weifang	2015	132.91	41061.2	55733.7	94.5878	0.235302	1.62779
8	Jining	2015	91.9	39018.8	48355.5	157.585	0.0871081	1.70654
9	Tai’an	2015	62.74	43964.7	56391.8	89.7443	0.0464886	1.95542
10	Weihai	2015	53.25	42646.3	106996	187.57	0.362844	1.19532
11	Rizhao	2015	37.29	44645.5	58013.9	104.823	0.584374	1.544
13	Linyi	2015	125.66	42347.3	36494.5	62.4103	0.149381	1.5727
14	Dezhou	2015	58.36	41363.2	47906.6	68.6485	0.0741991	2.12131
15	Liaocheng	2015	60.24	35481.4	44612.3	82.2229	0.122467	2.06019
16	Binzhou	2015	46.21	43705.5	61034.7	108.792	0.222186	0.177645
17	Heze	2015	82.7	36766.5	28245.6	57.2133	0.115831	1.8861
1	Jinan	2016	175.674	66278.3	92249.1	155.225	0.10161	1.6742
2	Qingdao	2016	194.042	57595.5	108771	197.404	0.421211	1.45854
3	Zibo	2016	54.2981	72253.3	94134.9	170.573	0.115249	1.88803
4	Zaozhuang	2016	34.9528	43196.9	54720.4	102.334	0.0404682	1.84939
5	Dongying	2016	28.8251	53860.9	163201	175.705	0.278641	1.05583
6	Yantai	2016	91.2272	50617.1	98041.6	138.413	0.407735	1.39159
7	Weifang	2016	102.527	42749	59021.9	94.9888	0.21917	1.66573
8	Jining	2016	68.1088	41636.6	51491.7	135.508	0.0809736	1.73114
9	Tai’an	2016	48.2662	46425.4	58835.5	82.2471	0.0388977	1.97675
10	Weihai	2016	42.3492	44974.9	113936	223.917	0.355707	1.17702
11	Rizhao	2016	28.9457	51857.3	62131.3	88.2217	0.443086	1.58526
13	Linyi	2016	104.443	44864.3	38559.3	95.9763	0.137713	1.58466
14	Dezhou	2016	45.6706	47785	50636	68.0041	0.0694859	2.13365
15	Liaocheng	2016	47.5504	40497.3	47362.5	84.949	0.126179	2.09279
16	Binzhou	2016	36.3907	43288.6	63482.4	123.593	0.226774	0.180117
17	Heze	2016	61.6956	42820.7	29692.2	57.6311	0.13235	1.91589
1	Jinan	2017	284.924	68237.1	102810	123.746	0.0926067	1.70383
2	Qingdao	2017	319.004	61477.8	118660	208.208	0.432342	1.4588
3	Zibo	2017	86.8697	77242.4	101337	217.617	0.13489	1.90895
4	Zaozhuang	2017	53.326	45182.8	58762.7	96.6482	0.0412922	1.87868
5	Dongying	2017	45.0867	54346.5	177033	192.426	0.326426	1.06852
6	Yantai	2017	146.722	52684.8	103585	122.257	0.397584	1.42614
7	Weifang	2017	168.557	46180.9	62532.6	109.183	0.235957	1.69675
8	Jining	2017	111.445	43143.2	55358.4	136.2	0.0838442	1.75128
9	Tai’an	2017	76.8886	50225.4	63389.3	85.8833	0.0403529	1.99346
10	Weihai	2017	64.949	48435.3	124324	266.432	0.37852	1.18154
11	Rizhao	2017	48.5051	52764	68879.8	96.9004	0.428733	1.61898
13	Linyi	2017	172.087	46182.6	40991.6	78.7975	0.146197	1.61038
14	Dezhou	2017	71.824	48992.5	54205.9	75.1734	0.0738177	2.13762
15	Liaocheng	2017	75.9106	45795	49693.3	92.1442	0.143949	2.21691
16	Binzhou	2017	57.6084	52576.8	66486.3	110.009	0.244887	0.18338
17	Heze	2017	102.133	46725.4	32346.7	65.6845	0.132849	1.98099
1	Jinan	2018	603.864	69252.3	111635	176.751	0.0968791	1.69538
2	Qingdao	2018	652.072	69668.4	127746	255.488	0.431069	1.34085
3	Zibo	2018	192.217	78351.6	107796	221.154	0.182689	1.92225
4	Zaozhuang	2018	123.791	49622.8	61171.3	93.8329	0.0427734	1.92301
5	Dongying	2018	103.381	53219.3	191173	184.577	0.38147	1.07087
6	Yantai	2018	312.712	55496.2	109980	143.356	0.379116	1.43067
7	Weifang	2018	376.642	47278	65686.3	108.836	0.257019	1.75954
8	Jining	2018	266.59	43791.9	59077.9	151.331	0.0837698	1.81107
9	Tai’an	2018	169.309	48162.9	64743.4	92.0532	0.0419978	2.00825
10	Weihai	2018	139.366	52619.2	128674	257.216	0.372004	1.19749
11	Rizhao	2018	106.567	57935.4	75151.7	94.5262	0.396913	1.72295
13	Linyi	2018	417.552	45335.8	44407	77.2082	0.139244	1.66248
14	Dezhou	2018	157.371	48299.3	58180.7	87.4836	0.0842029	2.10655
15	Liaocheng	2018	175.455	45883	51891.5	82.2718	0.150617	2.3183
16	Binzhou	2018	127.439	63260.8	67317.3	114.815	0.302073	0.185535
17	Heze	2018	258.333	50582.7	35125.8	76.4906	0.161625	2.14212
1	Jinan	2019	869.411	71668.8	106002	175.376	0.111039	1.73476
2	Qingdao	2019	915.631	74672.7	123595	252.664	0.470559	1.32735
3	Zibo	2019	284.066	59844.5	77551.1	221.389	0.225699	1.91075
4	Zaozhuang	2019	207.93	56385.5	43069.2	93.6969	0.0802454	1.95559
5	Dongying	2019	155.291	59712.9	133789	183.934	0.521221	1.07692
6	Yantai	2019	471.704	55956.9	107221	143.03	0.353955	1.44149
7	Weifang	2019	578.167	53323.4	60829.8	109.086	0.292742	1.7889
8	Jining	2019	435.038	51240.5	52299.8	151.148	0.0982064	1.83681
9	Tai’an	2019	259.575	48537.4	47268.7	92.1349	0.0594955	2.05805
10	Weihai	2019	210.236	55399.7	104504	256.671	0.441542	1.20144
11	Rizhao	2019	166.716	61274.1	66103.1	93.9268	0.503768	1.79233
13	Linyi	2019	685.309	55179.5	43125.6	76.8963	0.168749	1.71894
14	Dezhou	2019	263.092	48251.7	52574.9	88.4196	0.106592	2.12291
15	Liaocheng	2019	310.575	59409.7	37056.6	81.9507	0.16862	2.3637
16	Binzhou	2019	208.744	67339.9	62635.5	114.8	0.331528	0.186845
17	Heze	2019	436.97	55350.5	38830.5	76.3451	0.132812	2.21961
